# Supplementary material for: Redox and Nucleophilic Reactions of Naphthoquinones with Small Thiols and Their Effects on Oxidization of H2S to Inorganic and Organic Hydropolysulfides and Thiosulfate
Source: Int J Mol Sci. 2023 Apr 19;24(8):7516. doi: 10.3390/ijms24087516 (PMC10138938; doi:10.3390/ijms24087516)
Supplement: Supplementary file 1 [file ijms-24-07516-s001.zip]

Archive with 2 entries (2 files):
- Olson et al supplemental info.pdf
- Supplemental Figs.pptx
